# Supplementary material for: Clinical efficacy of joint mobilization for shoulder impingement syndrome: a systematic review and meta-analysis
Source: PLoS One. 2026 Jul 13;21(7):e0352260. doi: 10.1371/journal.pone.0352260 (PMC13362101; doi:10.1371/journal.pone.0352260)
Supplement: S1 Text — S2 File. Search expressions. S3 File.The list of excluded studies with reasons. S4 File. The detailed data for the synthesis. (ZIP) [file pone.0352260.s001.zip]

Archive with 4 entries (4 files):
- S1 PRISMA checklist.docx
- S2 Search Expressions.docx
- S3 The list of excluded studies with reasons.docx
- S4 The detailed data for the synthesis.docx
